# Supplementary material for: Yeast Surface Display Platform for Rapid Selection of an Antibody Library via Sequential Counter Antigen Flow Cytometry
Source: Antibodies (Basel). 2022 Sep 27;11(4):61. doi: 10.3390/antib11040061 (PMC9590018; doi:10.3390/antib11040061)
Supplement: Supplementary file 1 [file antibodies-11-00061-s001.zip]

Archive with 1 entries (1 files):
- antibodies-1710433-supplementary.pdf
